# Supplementary material for: Wisdom of Crowds for Supporting the Safety Evaluation of Nanomaterials
Source: Environ Sci Technol. 2025 Jul 17;59(29):14969–80. doi: 10.1021/acs.est.5c00841 (PMC12312164; doi:10.1021/acs.est.5c00841)
Supplement: Supplementary file 2 [file es5c00841_si_002.xlsx]

## Sheet: Instructions
Please provide your opinion on the ability of each material to induce a specific toxicological endpoint provided in the columns K-AB in the next sheet. Materials are grouped based on the core compound and additional phys-chem properties are provided to distinguish between materials. Consider exposures at a dose that is relevant or commonly applied in research. Indicate your response based on the …							Your opinion	Answer
							Yes, the material has the ability or the potential to induce this endpoint. Answer yes even if weak evidence is available.	y
							No, this material is not linked to this specific endpoint.	n
							Unsure - I am not familiar enough with the material/endpoint to provide an educated guess.	x
Note! Please do not shuffle the rows of the characteristics table.

## Sheet: ENM_endpoints
MATERIAL CHARACTERISTICS										TOXICITY ENDPOINTS																		Do you consider yourself an expert of an endpoint? Please indicate it by placing an X in the cell above each endpoint you consider yourself an expert. Note that you are encouraged also to respond to the endpoints you are not as confident about!
Do you consider yourself an expert of an endpoint? Please indicate it by placing an X in the cell above each endpoint you consider yourself an expert. Note that you are encouraged also to respond to the endpoints you are not as confident about! -->
Material group	Material type	Short name	Shape description	Core composition	Functionalization/Coating	Diameter (nm)	Length (µm)	Surface area (m2/g) nominal / BET	Zeta potential (mV) water / medium	Carcinogenic	Genotoxic	Immunotoxic	Cytotoxic	Deregulation of cellular metabolism	Neurotoxic	Cardiovascular toxicity	Lung fibrosis	Asthma	Hepatotoxic	Nephrotoxic	Intestinal toxicity	Skin irritation	Skin sensitizatioin	Endocrine deregulation/disruption	Reproductive toxicity	Environmental hazard	Overall hazardous	Additional comments
Silver	Silver NPs	AgPURE	spherical	Ag	None	15	NA	NA / NA	NA / NA
	Silver NPs	BioPure Ag-20	spherical	Ag	None	20.3 ± 1.9	NA	27.6 / NA	NA / NA
	Silver NPs	BioPure Ag-20	spherical	Ag	Citrate	20	NA	NA / NA	−39.8 (2mM citrate) / NA
	Silver NPs	BioPure Ag-30	spherical	Ag	None	34.4 ± 3.4	NA	14.2 / NA	NA / NA
	Silver NPs	BioPure Ag-60	spherical	Ag	None	61.2 ± 5.3	NA	9.4 / NA	NA / NA
	Silver NPs	BioPure Ag-100	spherical	Ag	None	112.6 ± 7.8	NA	5.7 / NA	NA / NA
	Silver	Ag	spherical	Ag	None	7-10	NA	NA / NA	NA / NA
	Ag NPs + cysteine, a strong Ag+ ligand	N/A	particle	Ag	None	7-10	NA	NA / NA	NA / NA
	Ag NPs	AgNPs	spherical	Ag	None	<100	NA	NA / NA	NA / < -30 mV
	Ag NPs	Ag-10 cit	spherical	Ag	Citrate	10	NA	53.7 / NA	NA / −10.28
	Ag NPs	Ag-10 PVP	spherical	Ag	PVP	10	NA	53.5 / NA	NA / −7.25
	Ag NPs	Ag-75 cit	spherical	Ag	Citrate	75	NA	NA / NA	NA / −10.73
	Ag NPs	Ag-75 PVP	spherical	Ag	PVP	75	NA	7.5 / NA	NA / −6.27
	AgNPs	Ag-cit	spherical	Ag	Citrate	40	NA	14.2 / NA	-49 / NA
	AgNPs	Ag-PEG	spherical	Ag	PEG	40	NA	13.8 / NA	-29 / NA
	AgNPs	Ag-bPEI	spherical	Ag	branched PEI	40	NA	14.4 / NA	63.5 / NA
	Functionalised silver NPs	Ag_NR3+	spherical	Ag	NR3+	2-8, 50-100 (TEM)	NA	NA / NA	44.6 ± 1.6 / NA
	Functionalised silver NPs	Ag_COOH	spherical	Ag	COOH	5-15 (TEM)	NA	NA / NA	-32.5 ± 1.1 / NA
	Functionalised silver NPs	Ag_PEG	spherical	Ag	PEG	2-5, 7-15, 100-200 (TEM)	NA	NA / NA	-10.7 ± 0.4 / NA
	Ag2S NPs	Ag2S	spherical	Ag (monoclinic)	None	<10 (TEM)	NA	NA / NA	31.73 / NA
	Li-doped Ag2S NPs	Li-doped Ag2S	spherical	Ag (monoclinic)	None	<10 (TEM)	NA	NA / NA	26.38 / NA
Gold	Gold nanoparticles	Au-5	spherical	Au	None	5	NA	NA / NA	-30 / −13.5
	Gold nanoparticles	Au-30	spherical	Au	None	30	NA	NA / NA	NA / −13.5
	Gold NPs	GNPs	spherical	Au	None	24.47 ± 0.028 (DSL, Medium)	NA	NA / NA	NA / -18.2
	Functionalised Gold NPs	Au5_NR3+	particle	Au	NR3+	1-8 (TEM)	NA	NA / NA	49.0 ± 0.8 / NA
	Functionalised Gold NPs	Au5_COOH	particle	Au	COOH	1-4 (TEM)	NA	NA / NA	-28.8 ± 0.4 / NA
	Functionalised Gold NPs	Au5_PEG	particle	Au	PEG	2-6 (TEM)	NA	NA / NA	-16.5 ± 3 / NA
	Functionalised Gold NPs	Au20_NR3+	particle	Au	NR3+	9-20 (TEM)	NA	NA / NA	42.8 ± 10 / NA
	Functionalised Gold NPs	Au20_COOH	particle	Au	COOH	10-20, 32-54 (TEM)	NA	NA / NA	-26 ± 3 / NA
	Functionalised Gold NPs	Au20_PEG	particle	Au	PEG	10-18 (TEM)	NA	NA / NA	-37 ± 3 / NA
	Functionalised Gold NPs	GNPs	spherical	Au	HDM2	66.72 ± 2.83 (DSL, Medium)	NA	NA / NA	NA / -11.4
Carbon nanotubes	short tangled MWCNT	Baytube	short, tangled	Carbon	None	5-20	1-10	>1 / 193.6–204	NA / NA
	short tangled MWCNT	NM-403	short, tangled	Carbon	None	12 ± 7 (TEM)	0.443 ± 0.222 (TEM)	NA / NA	NA / NA
	Multi-walled CNT	CNTSmall (NRCWE-026)	small, curled/entangled	Carbon	None	10-15 (TEM)	0.9-1.2 (TEM)	245.8 / NA	-24 ± 1 / NA
	Functionalised MWCNT	MWCNT_NH2	small, curled/entangled	Carbon	NH2	10-15 (TEM)	0.6-0.9 (TEM)	NA / NA	-21 ± 1 / NA
	Functionalised MWCNT	MWCNT_COOH	small, curled/entangled	Carbon	COOH	10-15 (TEM)	1.2-1.5 (TEM)	NA / NA	-30 ± 1 / NA
	Functionalised MWCNT	MWCNT_PEG	small, curled/entangled	Carbon	PEG	10-15 (TEM)	0.6-0.9 (TEM)	NA / NA	-2 ± 1 / NA
	short rigid MWCNT	SES_MW	Short rigid tubes	Carbon	None	10-30	1-2	NA / 60	NA / NA
	Multi-walled CNT	CNTLarge (NM-401)	long, rigid	Carbon	None	67 ± 26.2	4 ± 0.4	14.6 / NA	NA / NA
	Multi-walled CNT	NM-401	long, rigid	Carbon	None	10-30	5-15	40-300 / 18	NA / NA
	long rigid MWCNT	MWCNT	long, rigid	Carbon	None	50 (TEM)	13 (TEM)	23–28 / 8.3–28	NA / NA
	Long Carbon Nanotubes (n. walls unclear)	LNT	long straight tubes	Carbon	None	20–100	NA	NA / NA	NA / NA
	long tangled MWCNT	tCNT	long, entangled	Carbon	None	8-15 (OD)	10-50	233 / 180	NA / NA
	MWCNTs	MWCNTs	long, entangled	Carbon	None	20-30	10-30	110 / 513	−11.8 ± 1.1 / −10.64 ± 1.0
	Multiwalled carbon nanotube	SIG_MW	Long tubes	Carbon	None	15	100	119 / NA	NA / NA
	Multi-walled CNTs	MWCNT	long, entangled	Carbon	None	20-40	20-40	NA / 85.75	NA / NA
	Multiwalled carbon nanotube	CNT	Nanotube Conductive Scaffold	Carbon	None	20-30	NA	55 / NA	NA / NA
	Short Carbon Nanotubes (single-walled according to manufacturer)	SNT	short straight tubes	Carbon	None	125 (TEM)	1-2 (Nominal)	NA / NA	NA / NA
	Singlewalled carbon nanotube	SIG_SW	Long tubes	Carbon	None	1.1	50	567 / NA	NA / NA
	Singlewalled carbon nanotube	SES_SW	Short tubes	Carbon	None	2	1.5	436 / NA	NA / NA
Other CNMs	Carbon black	CBNPs	spherical	Carbon	None	14	NA	265 / 295–338	NA / NA
	Long ridig graphite nanofibers	GNF	Fiber	Carbon	None	140 (TEM)	10 (TEM)	NA / 32	NA / NA
	Hollow carbon sphere (Fullerene C60)	fullerene	sphere	Carbon	None	1 (nominal), 100 (TEM)	NA	NA / 20	NA / NA
	Functionalised graphene quantum dots	OH-GQDs	spheres	Carbon	Hydroxyl	4-6	NA	NA / NA	NA / NA
	Graphene oxide	GO	sheets	Carbon	None	<300	<300	NA / NA	NA / NA
	Amine-modified Graphene oxide	GONH2	sheets	Carbon	NH2	<300	<300	NA / NA	NA / NA
	Functionalised nanodiamonds	ND_NH2	particle	Carbon	NH2	< 4 (TEM)	NA	NA / NA	12 ± 1 / NA
	Functionalised nanodiamonds	ND_COOH	particle	Carbon	COOH	< 4 (TEM)	NA	NA / NA	-18 ± 1 / NA
	Functionalised nanodiamonds	ND_PEG	particle	Carbon	PEG	< 4 (TEM)	NA	NA / NA	-5 ± 1 / NA
Cadmium-based QDs	Functionalised quantum dots	QD_NH2	particle	CdTe	NH2	< 4 (TEM)	NA	NA / NA	9 ± 1 / NA
	Functionalised quantum dots	QD_COOH	particle	CdTe	COOH	< 4 (TEM)	NA	NA / NA	-33 ± 5 / NA
	Functionalised quantum dots	QD_PEG	particle	CdTe	PEG	< 4 (TEM)	NA	NA / NA	-25 ± 4 / NA
Copper	Copper oxide	CuO	spherical	CuO	None	10-20 (TEM)	NA	42 ± 2 / NA	14.0 ± 1.2 / NA
	Functionalised copper oxide	CuO_NH2	spherical	CuO	NH2	10-20 (TEM)	NA	6.1 ± 0.5 / NA	27.7 ± 0.5 / NA
	Functionalised copper oxide	CuO_COOH	spherical	CuO	COOH	10-20 (TEM)	NA	7.4 ± 0.5 / NA	-7.3 ± 0.5 / NA
	Functionalised copper oxide	CuO_PEG	spherical	CuO	PEG	10-20 (TEM)	NA	NA / NA	-16.8 ± 0.4 / NA
Iron oxide	Superparamagnetic iron oxide (SPIO)	Fe3O4	spherical	Fe3O4	None	13	NA	NA / NA	-33 / -21.9
	Fe3O4@TiO2	Fe3O4@TiO	Particle	Fe3O4@TiO2	Dopamine	90 (DSL, Water)	NA	NA / NA	-27 / NA
	Superparamagnetic iron oxide particles (SPIO)	Fe3O4	spherical	Fe3O4 (magnetite)	N(trimethoxysilylpropyl)ethylenediamine-triacetic	12.8	NA	8.87 × 10−7 cm2 in 1 picogram / NA	NA / -41
Silica	Magnetic mesoporous silica	M-MSNs	spherical	Fe3O4 core and SiO2 shell (amorphous)	None	117 ±2 (TEM)	NA	NA / NA	-39.1 ±1.4 / NA
	Functionalised magnetic mesoporous silica	M-MSNs PEG	spherical	Fe3O4 core and SiO2 shell (amorphous)	PEG	123 ±3 (TEM)	NA	NA / NA	-30.4 ±2.9 / NA
	Functionalised magnetic mesoporous silica	M-MSNs DMPC	spherical	Fe3O4 core and SiO2 shell (amorphous)	DMPC	132 ± 4 (TEM)	NA	NA / NA	-10.3 ± 0.4 / NA
	SiO2	SiO2	microsized particles	SiO2	None	1750 ± 50	NA	NA / NA	NA / NA
	Silica	USSN	particle	Silica dioxide	None	3.6 ± 0.5	NA	NA / NA	NA / NA
	non-carcinogenic glass wool (Neg Contol)	glass wool	long, entangled	SiO2	None	74 ± 28 (TEM)	5.7 ± 3.7	NA / 22	NA / NA
	Silica dioxide	AS30	spherical	SiO2	None	20	NA	~230 / NA	−25.9 / NA
	Silica dioxide	SM30	spherical	SiO2	None	10	NA	320-400 / NA	−26.3 / NA
	Fluorescent-labeled amorphous silica nanospheres	SiO2	spherical	SiO2	None	50	NA	NA / NA	-24 / -23.5
	Amorphous SiO2	Silica	spherical	SiO2	None	60	NA	NA / NA	NA / -32
	Silica dioxide	Stöber 50 a	spherical	SiO2	None	46	NA	NA / 186.03	−40.3 ± 1.9 / −9.57 ± 0.4
	Silica dioxide	Stöber 500 a	spherical	SiO2	None	436	NA	NA / 6.83	−53.1 ± 1.5 / −9.48 ± 0.5
	Silica dioxide	MSN500 a	spherical	SiO2 (mesoporous)	None	462	NA	NA / 950.09	−44 ± 0.8 / −8.03 ± 0.5
	Silica dioxide	MSN500-PEG	spherical	SiO2 (mesoporous)	PEG	462	NA	NA / 526.29	−34.3 ± 0.7 / −8.56 ± 0.8
	cristobalite silica particle	cristobalite silica	microsized particles	SiO2 (Cristobalite)	None	2016 ± 200	NA	5.1 / NA	NA / NA
	Min-U-Sil-5 crystalline silica	Silica	spherical	SiO2 (Crystalline)	None	NA	NA	NA / NA	NA / NA
	Silica	AEROSIL® 200	disks with diameter 10 ± 5 nm and thickness 2 ± 0.3	SiO2 (hydrophilic fumed silica)	None	12	NA	200 / NA	NA / NA
TiO2 particles	Titanium dioxide	TiO2	spherical	TiO2	None	< 4 (TEM)	NA	NA / NA	21.5 ± 0.5 / NA
	Functionalised titanium dioxide	TiO2_NH2	spherical	TiO2	NH2	< 4 (TEM)	NA	NA / NA	14.2 ± 0.9 / NA
	Functionalised titanium dioxide	TiO2_COOH	spherical	TiO2	COOH	< 4 (TEM)	NA	NA / NA	21.2 ± 1.3 / NA
	Functionalised titanium dioxide	TiO2_PEG	spherical	TiO2	PEG	< 4 (TEM)	NA	NA / NA	41.1 ± 1.5 / NA
	Mixed anatase and rutile TiO2	raTiO2	spherical	TiO2 (81.5:18.5 Rutile/Anatase)	None	22/40	NA	NA / 52.81–55.49	NA / NA
	Anatase TiO2	aTiO28	spherical	TiO2 (Anatase)	None	8	NA	> 250 / 234.47–229.00	NA / NA
	Anatase TiO2	aTiO220	elongated	TiO2 (Anatase)	None	30	NA	NA / 90	NA / NA
	Anatase TiO2	aTiO2300	spherical	TiO2 (Anatase)	None	300	NA	NA / 10	NA / NA
	Titanium dioxide	E171	rounded / spherical	TiO2 (anatase)	None	120	NA	NA / NA	NA / −12.78 ± 0.52
	Titanium dioxide	TiO2NP10.5	slighly elongated	TiO2 (Rutile)	None	10.5	NA	139.1 / NA	NA / NA
	Titanium dioxide	TiO2NP38	spherical	TiO2 (Rutile)	None	38	NA	28.2 / NA	NA / NA
	Titanium dioxide	TiO2NP10	spherical	TiO2 (Rutile)	None	10	NA	99 / NA	NA / NA
	Titanium dioxide	TiO2NP10+	roughly spherical	TiO2 (Rutile)	None	10	NA	84 / NA	NA / NA
	Rutile Titanium dioxide with hydrophillic coating	rTiO2 (HY)	spherical	TiO2 (Rutile)	Modified Dimethicone (2 wt%)	20	NA	NA / 51.69–50.8	NA / NA
	Rutile Titanium dioxide with hydrophobic coating	rTiO2 (HP)	elongated	TiO2 (Rutile)	Modified Glycerol (1-2 wt %)	21	NA	NA / 57.07–57.18	NA / NA
	Titanium dioxide	TiO2	particle	TiO2 (Rutile)	Polyalcohol	20.6	NA	70 / 107.7	NA / NA
TiO2 rods/fibers	Titanium dioxide rods	TiO2r_core	rod	TiO2	None	4-15 (TEM)	0.0565 ± 0.0255	NA / NA	16 ± 1 / NA
	Functionalised titanium dioxide rods	TiO2r_NH2	rod	TiO2	NH2	4-15 (TEM)	0.0948 ± 0.0435	NA / NA	25 ± 3 / NA
	Functionalised titanium dioxide rods	TiO2r_COOH	rod	TiO2	COOH	4-15 (TEM)	0.0777 ± 0.0466	NA / NA	-23 ± 1 / NA
	Functionalised titanium dioxide rods	TiO2r_PEG	rod	TiO2	PEG	4-15 (TEM)	0.0699 ± 0.0267	NA / NA	26 ± 2 / NA
	TiO2 nanobelts	TiO2-NB	Fiber-like	TiO2 (Anatase)	None	60-300	15-30	NA / 17.94	−30.3 ± 2.8 / −11.6 ± 1.0
	TiO2 nanotube array	TiO2-30	vertical array	TiO2 (anatase)	None	30	1	NA / NA	NA / NA
	TiO2 nanotube array	TiO2-100	vertical array	TiO2 (anatase)	None	100	1	NA / NA	NA / NA
ZnO	Zinc oxide	ZnO-1	spherical	ZnO	None	14.7 ± 1.07 (TEM)	NA	60 ± 5 / NA	-23.9 ± 0.2 / -17.3 ± 0.1
	Zinc oxide	ZnO-2	spherical	ZnO	mandelic acid	11.7 ± 0.77 (TEM)	NA	60 ± 5 / NA	-9.9 ± 0.2 / -12.3 ± 0.2
	Zinc oxide	ZnO-3	spherical	ZnO	mercaptopropyl-trimethoxysilane	14.6 ± 1.2 8 (core), 10.9 ± 0.65 (shell) (TEM)	NA	60 ± 5 / NA	-23.3 ± 0.4 / -23.3 ± 0.4
	Zinc oxide	ZnO-4	spherical	ZnO	methoxyl	7.8 ± 0.88 (TEM)	NA	60 ± 5 / NA	-17.9 ± 0.2 / -12.7 ± 0.4
	Zinc oxide	ZnO-5	spherical	ZnO	diethylene glycol	5.4 ± 0.5 (TEM)	NA	60 ± 5 / NA	19.2 ± 0.2 / 13.6 ± 0.3
	Zinc oxide	ZnO-9	rod-shaped	ZnO	folic acid	40.4 ± 2.6 (TEM)	0.404 ± 0.008 (TEM)	60 ± 5 / NA	-31.7 ± 0.3 / -15.4 ± 0.5
	Zinc oxide uncoated	Zinc oxide uncoated	heterogeneous mix of rectangular-shaped particle	ZnO	None	70-200	NA	12-14 / 13 ± 2	27 / 8
	Zinc oxide uncoated	Zinc oxide uncoated	heterogeneous mix of rectangular-shaped particle	ZnO	None	30-50	NA	NA / 30 ± 3	9 / 7
	Zinc oxide	Zinc oxide coated	heterogeneous mix of rectangular-shaped particle	ZnO	triethoxycaprylylsilane	90-190	NA	12-14 / 14.9 ± 0.5	-10 / -10
	Zinc oxide	Zinc oxide coated	heterogeneous mix of rectangular-shaped particle	ZnO	dimethoxydiphenylsilane/triethoxycaprylylsilane crosspolymer	36-95	NA	NA / 12 ± 1	-7 / -6
WC	Tungsten carbide	WC	spherical	WC	None	145 ± 5 (DSL, Medium)	NA	NA / 6.9	-35 / -20
	Tungsten carbide cobalt	WC-Co	spherical	WC-Co	None	145 ± 5 (DSL, Medium)	NA	NA / 6.6	-50 / -23
Hydroxyapatite	Hydroxyapatite	HANP	rod-shaped	Ca₁₀(PO₄)₆(OH)₂	None	20	80	NA / NA	NA / NA
Polymers	Poly(lactic acid-co-glycolic acid)	NP210-PFCE	spherical	PLGA	protamine sulfate (cationic)	210 (DSL, Water)	NA	NA / NA	7.0 ± 1.7 / NA
	Polystyrene NPs	PS	spherical	PS	None	15	NA	NA / NA	NA / NA
	Eudragit RL / PVP 3-layer emulsion NPs	Eudragit	spherical	ethylacrylate and methylmethacrylate	PVP	142 ± 60 (TEM)	NA	NA / NA	0.190 ± 0.023 / +56 ± 3
	polymeric Eudragit RS NPs	Eudragit	spherical	ethylacrylate and methylmethacrylate	quaternary ammonium groups	65.0 ± 26.3 (DSL, Medium)	NA	NA / NA	+51.04 / NA
Mixed PM	Ambient ultrafine particles	UFP	spherical	Mixed	None	NA	NA	NA / NA	NA / NA
	Particulate matter	PM fine	roughly spherical	Nitrate & metals	None	100-2500	NA	NA / NA	NA / NA
	Particulate matter	PM ultrafine	roughly spherical	Nitrate & metals	None	<100	NA	NA / NA	NA / NA
	Particulate matter	PM coarse	roughly spherical	Nitrate & metals (crustal material (Al, Fe, and Si))	None	2500-10000	NA	NA / NA	NA / NA
Asbestos	South African amosite - long	LFA	long tubes	Asbestos (amosite)	None	1000 (TEM)	NA	NA / NA	NA / NA
	South African amosite - short	SFA	long tubes	Asbestos (amosite)	None	700 (TEM)	NA	NA / NA	NA / NA
	Crocidolite asbestos	Asbestos	long, entangled	Na2(FeIII)2(FeII)3Si8O22(OH2)	None	100-550	11.5	17.1 / NA	NA / NA
	standard reference crocidolite asbestos	crocidolite	long, entangled	Na2(FeIII)2(FeII)3Si8O22(OH2)	None	1100 ± 500	21 ± 1.8	NA / 1.07	NA / NA
